# Supplementary material for: Porosity Engineering towards Nitrogen-Rich Carbon Host Enables Ultrahigh Capacity Sulfur Cathode for Room Temperature Potassium–Sulfur Batteries
Source: Nanomaterials (Basel). 2022 Nov 10;12(22):3968. doi: 10.3390/nano12223968 (PMC9696911; doi:10.3390/nano12223968)
Supplement: Supplementary file 1 [file nanomaterials-12-03968-s001.zip]

Archive with 1 entries (1 files):
- nanomaterials-1950304-supplementary.pdf
